# Supplementary material for: Novel Techniques for Mapping DNA Damage and Repair in the Brain
Source: Int J Mol Sci. 2024 Jun 27;25(13):7021. doi: 10.3390/ijms25137021 (PMC11241736; doi:10.3390/ijms25137021)
Supplement: Supplementary file 1 [file ijms-25-07021-s001.zip]

Archive with 1 entries (1 files):
- ijms-3058247-supplementary.pdf
